# Supplementary material for: In Planta Study Localizes an Effector Candidate from Austropuccinia psidii Strain MF-1 to the Nucleus and Demonstrates In Vitro Cuticular Wax-Dependent Differential Expression
Source: J Fungi (Basel). 2023 Aug 14;9(8):848. doi: 10.3390/jof9080848 (PMC10455828; doi:10.3390/jof9080848)
Supplement: Supplementary file 1 [file jof-09-00848-s001.zip]

Archive with 1 entries (1 files):
- jof-2490638-supplementary.pdf
